# Supplementary material for: Quantifying Contributions of Different Factors to Canopy Photosynthesis in 2 Maize Varieties: Development of a Novel 3D Canopy Modeling Pipeline
Source: Plant Phenomics. 2023 Jul 26;5:0075. doi: 10.34133/plantphenomics.0075 (PMC10371248; doi:10.34133/plantphenomics.0075)
Supplement: Supplementary 1 — Figs. S1 to S5 Tables S1 to S3 Supplementary methods [file plantphenomics.0075.f1.zip]

Archive with 2 entries (2 files):
- Supplementary data 2023-7-12 clean.docx
- MVS64 Video.mp4
